# Supplementary material for: Establishment of reference intervals for Platelet Function Analyzer -100 closure time in Algerian adults
Source: PLoS One. 2021 Apr 12;16(4):e0249402. doi: 10.1371/journal.pone.0249402 (PMC8041198; doi:10.1371/journal.pone.0249402)
Supplement: S1 Table — (XLSX) [file pone.0249402.s001.xlsx]

## Sheet: S1 Table
ID	Age	Sex	BG ABO	RH	Smoker	CEPI CT	CADP CT	GONO	VWFAg	PT	aPTT	Fg	WBC	RBC	Hb	Ht	Plq	MVP
3	32	M	O	1	0	144	146	1	108	100	35.4	2.86	7.23	4.7	14.8	42.8	197	10.9
4	30	M	O	1	0	174	104	1	96	70	33.1	2.59	6.43	4.9	14.2	41.2	199	10.8
5	32	M	O	0	0	144	90	1	99	100	31	2.58	6.73	5.01	15	43.9	198	11
6	36	M	O	0	0	97	85	1	88	81	34.3	2.11	4.12	5.1	15	43.9	159	11.7
16	31	M	O	1	0	187	129	1	80	99	33.1	3.67	4.69	4.75	13.1	40.3	175	8.87224
19	26	F	O	1	0	129	103	1	100	100	32.5	4.27	5.38	4.87	14.4	42.2	174	11.2
20	35	M	A	0	0	110	93	0	85	100	28.5	3.05	5.87	5.2	15	45.2	237	10.6
21	31	M	O	1	1	106	87	1	135	100	31.7	3.41	11.49	5.18	15.6	47	230	10.9
22	26	M	O	1	1	99	76	1	79	78	32.4	3.14	6.9	5.19	15.9	46.7	213	10.9
23	26	M	O	1	0	131	103	1	73	100	31.5	2.87	4.43	4.92	14.3	43.7	161	11.5
24	22	M	O	1	0	114	117	1	103	93	29.6	2.54	4.79	5.1	15	46.1	169	11.3
25	26	M	A	1	0	107	81	0	123	99	32.7	2.43	5.68	5.18	14	43.7	289	9.5
26	20	F	A	1	0	119	85	0	114	87	34	3.62	4.38	4.32	12.8	39.3	192	10.9
27	21	F	B	1	0	112	88	0	134	86	31.3	3.28	7.23	4.21	11.7	35.6	213	11.3
29	27	M	A	1	0	147	106	0	127	95	30.5	2.82	7.17	5.1	15.4	45.4	294	9.9
30	51	F	AB	1	0	146	106	0	170	100	27.5	4.11	5.87	4.36	13.6	41.8	287	10.5
36	19	F	A	1	0	178	138	0	148	100	33.2	2.84	7.85	4.37	12.6	39.7	186	10.8
37	43	F	B	1	0	129	115	0	75	100	28.7	2.7	7.47	5.07	14.9	44.9	224	8.9
38	22	M	A	1	0	157	113	0	148	100	29.1	3.39	8.53	5.18	15.3	46.1	269	10
41	24	M	B	1	0	129	110	0	92	83	32	2.72	5.45	4.97	15.4	45.6	238	9.9
42	30	M	A	1	1	153	113	0	98	100	32.9	3.95	10	5.49	15.7	47.2	262	9
43	24	M	O	1	1	148	101	1	102	100	32	3.22	7.66	5.38	16.7	50.1	266	9.7
44	45	M	A	1	1	136	91	0	103	100	34	4.27	6.22	5.22	15.4	46.5	223	10.8
45	36	M	B	1	0	122	103	0	95	100	32.1	3.02	6.92	5.1	15.6	45.1	208	9.7
47	45	M	A	1	1	137	101	0	102	100	32.1	4.27	7.53	5.56	14.6	44.8	239	10.6
48	21	M	A	1	0	157	112	0	97	100	30.6	3.09	8.55	5.72	16.7	48.7	249	10.4
49	30	M	AB	1	1	147	94	0	98.755	91	30.4	2.84	8.24	5.1	16.2	47.1	231	9.4
50	42	M	B	1	1	96	72	0	133	100	28.5	4.27	8.85	5.41	15.8	47.7	182	11.6
51	38	M	B	1	0	107	88	0	124	100	28.1	3.43	8.66	4.96	14.3	43.8	319	12
52	27	M	O	1	1	187	118	1	80	100	36.6	3.89	7.36	5.19	15.7	47.2	196	9.5
53	39	M	A	1	0	146	102	0	100	100	31.6	3.39	5.48	5.35	14.8	44.7	168	11
54	30	M	O	1	0	126	90	1	120	95	31	3.05	6.48	5.05	14.3	42.8	225	9.8
55	35	M	O	1	1	113	90	1	106	93	34.5	3.09	7.32	5.02	15.7	46.6	171	10.3
56	36	M	O	0	0	103	67	1	128	100	30	3.2	8.19	5.13	15.5	47.8	211	12.4
57	27	M	O	0	1	127	94	1	105	100	30.7	3.11	6.61	4.99	15.6	45.5	216	10.1
58	43	M	O	1	1	180	124	1	87.7	73	36.6	2.84	6.92	4.37	14.1	43.4	186	9.7
59	21	M	B	1	1	202	102	0	69	70	35.4	3.62	9.2	5.58	16.6	49.6	166	11.6
61	27	M	AB	1	0	137	145	0	104	100	31.6	2.9	5.6	5.61	17.2	50.6	231	9
62	26	F	B	1	0	139	104	0	102	91	36	3.24	4.5	5.01	15.1	42.2	195	8.9
63	27	M	A	1	0	116	79	0	109	97	28.7	3.32	6.9	5.6	16.6	48.3	253	8.1
65	20	M	O	1	1	129	90	1	93	89	31.2	2.79	7.91	5.58	15.8	47.1	239	10.8
66	22	F	AB	1	0	142	85	0	102	89	31.4	2.93	7.33	4.49	13.8	41	242	11.3
67	19	M	B	1	0	164	112	0	93.06	95	31.8	2.36	5.94	4.91	15.1	45.5	225	9.2
69	33	M	AB	1	0	195	138	0	62	87	34.7	3.03	5.19	5.13	15.2	46.5	151	12.6
70	25	M	A	1	0	171	99	0	90.715	100	35.5	2.98	5.14	5.39	16.6	49.5	247	8.77535
71	25	M	A	1	0	162	144	0	93.73	87	31.7	3.22	8.97	5.62	15.1	45.4	299	8.81169
72	37	M	A	1	0	108	90	0	121	100	27.2	3.92	8.13	5.05	14.8	42.8	246	8.90858
73	28	M	A	1	0	135	108	0	103	99	27.5	2.81	5.96	5.2	14.9	43.8	306	8.70268
74	25	M	A	1	1	102	99	0	130	70	38.1	2.92	5.42	4.46	13.2	41.1	197	8.73902
75	32	F	AB	1	0	119	91	0	108	99	28	4.21	4.36	4.05	13.6	39.2	299	8.9328
76	39	M	A	1	1	207	131	0	79	77	34.2	2.47	6.2	4.86	14.9	46.3	204	8.67846
77	42	F	A	1	0	122	109	0	98	100	29.1	3.32	4.9	4.89	14.6	44.9	194	8.83591
78	31	M	A	1	0	114	84	0	110	93	30.1	3.95	7.38	5.05	14.6	45.1	192	8.92069
79	28	M	O	1	1	126	98	1	106	100	28.1	3.41	4.31	4.99	15.2	45.4	186	8.84802
80	27	M	O	1	0	171	105	1	90.715	100	29.1	3.89	8.82	4.87	15.4	46.4	233	8.89647
81	29	M	A	1	0	144	113	0	99.76	100	28.1	2.93	5.18	5.21	15.7	47.1	196	8.76324
82	33	M	O	1	1	115	103	1	110	99	34.7	2.93	5.71	4.72	14.7	44.8	279	8.75113
83	44	M	B	1	0	122	98	0	99	100	27.5	3.86	7.54	5.25	15.1	44.2	157	8.88435
84	23	M	O	1	0	230	123	1	70	74	32.5	2.82	4.51	5.15	15.8	46.8	170	8.7148
86	25	F	O	1	0	123	83	1	90	100	31.8	2.87	7.21	4.68	13	40.2	241	8.72691
87	25	M	A	1	0	110	97	0	117	97	31.9	2.34	7.48	4.72	15	44.3	173	12.2
88	22	F	O	1	1	113	86	1	112	70	43.5	2.33	8.32	5.05	15	46.2	182	10.2
89	20	M	O	1	1	115	72	1	108	100	31.6	2.32	9.71	4.88	15.3	44.5	232	8.66635
91	26	M	AB	1	0	97	90	0	120	100	27.9	2.3	5.23	4.73	14.4	42.6	188	11.3
92	48	M	O	1	1	109	115	1	115	100	32.7	2.29	9.66	4.67	13.8	42.6	244	11.1
94	25	M	O	1	0	146	93	1	120	94.5	32.6	2.27	6.32	5.05	14.7	43.4	194	9.5
99	24	M	A	1	0	96	79	0	130	100	30.4	3.125	9.55	5.45	15.2	48.7	262	10.3
101	19	M	A	1	1	124	89	0	108	100	33.3	3.467	6.41	6.1	16	50	245	10
102	27	M	A	1	0	124	88	0	105	100	27.7	3.638	6.36	4.79	15.5	45.9	194	11.2
103	30	M	A	1	1	169	150	0	91.385	70	38.3	3.809	7.69	4.44	13.6	41.6	220	10.2
107	25	M	B	0	0	185	122	0	86.025	70	32.6	3.91446	7.74	4.33	14.2	42.4	182	9.9
108	30	F	O	0	0	187	126	1	82	100	32	3.89262	5.35	5.21	14.1	42.8	246	9.9
110	46	M	O	1	0	155	103	1	95	93	35.5	3.84892	5.88	4.52	13.6	41.1	178	9.4
111	50	F	B	1	0	104	90	0	124	97	26.7	3.82708	5.68	3.97	11.8	37.3	181	12
112	54	M	B	1	1	216	106	0	75	93	31.3	3.80523	6.1	4.33	13.5	39	189	9.3
113	21	M	O	1	0	84	71	1	125	99	26.8	3.78338	8.3	5.04	16	46.4	240	11.4
114	57	M	B	1	0	133	98	0	87	100	27.3	3.76154	8.61	5.28	15.4	45.1	245	11.1
115	25	M	O	1	1	144	118	1	99.76	99	34.3	3.73969	8.88	5.05	16.2	47.3	179	11.2
116	31	F	O	1	0	138	107	1	102	81	33.5	3.71785	6.04	4.21	12.6	38	211	11.3
119	47	M	A	1	0	115	72	0	111	100	31.2	3.65231	7.21	5.22	14.4	43.9	246	10.2
120	45	F	O	0	0	193	107	1	83.345	100	28.2	3.63046	6.45	4.93	13.5	42.9	365	12.1
121	25	M	B	1	1	94	88	0	115	100	28.1	3.60862	4.07	4.99	15	44.5	224	10.6
122	26	M	O	1	0	154	111	1	63	100	29.7	3.58677	4.15	4.61	13.9	41.3	209	10.7
123	36	M	O	1	0	143	86	1	100	100	30.5	3.56492	9.94	5.35	15.4	46.5	238	11.1
124	36	M	B	1	0	212	126	0	77	98	38	3.54308	6.94	4.89	14.2	43.4	219	9.9
125	24	F	A	1	0	130	85	0	99	100	28.5	3.52123	7.41	4.38	13.7	43.7	265	10.5
126	45	M	B	1	0	188	116	0	84	100	33.5	3.49938	6.1	5.09	14.7	43.6	208	10.7
127	37	M	B	1	1	204	126	0	68	100	45	3.47754	9.97	5.38	16.5	49.5	221	10.6
128	21	F	A	1	0	117	89	0	111	82	32.2	3.45569	6.06	4.72	12.9	39.5	201	11.1
129	19	M	A	1	0	132	103	0	99	87	33	3.43385	10	5.18	15.5	46.2	230	9.4
130	39	F	B	1	0	194	113	0	83.01	100	26.8	3.412	7.31	5.16	15.5	44.5	218	11.3
131	45	M	A	1	0	165	85	0	92.725	100	31	3.39015	8	5.35	15	46.4	175	11
132	43	M	A	1	1	149	96	0	98	95	35.6	3.36831	10	5.63	16.4	49.7	244	11.1
133	41	M	AB	1	1	123	86	0	105	97	27.8	3.34646	6.59	5.5	15.4	47.2	163	10.4
134	48	M	B	1	0	171	96	0	90.715	98	29.1	3.32462	10	4.85	15.2	44.1	150	11.8
135	26	M	O	1	0	101	83	1	120	71	31.5	3.30277	10	4.64	14.1	40.1	268	9.9
136	27	F	A	1	0	139	87	0	101	92	33	3.28092	5.63	3.89	12.2	37.4	163	10.7
137	27	F	A	1	0	115	85	0	113	92	32.6	3.25908	6.1	4.17	12	37.3	217	10.5
138	33	M	A	1	0	155	104	0	95	100	32.2	3.23723	8.81	5.81	17.5	51.1	255	10
139	32	M	O	1	0	129	100	1	94	83	33.2	3.21538	4	4.51	13.6	40.8	176	10.9
140	47	M	O	1	0	187	124	1	81	100	33.9	3.19354	5.82	4.83	14.3	43.4	193	10.1
141	23	M	A	1	0	153	137	0	62	75	37.1	3.17169	5.53	4.2	13.2	40.2	250	10.1
142	33	F	B	1	0	133	85	0	88	74	35.55	3.14985	7.97	4.33	14	42.7	220	11.6
148	36	M	A	1	0	199	144	0	81	75	37	3.01877	6.19	4.79	15.3	46	179	10.8
149	47	M	A	1	0	113	91	0	108	98	30.6	2.99692	6.55	5.14	15.1	43.4	190	10.7
150	43	M	A	1	0	102	78	0	128	94	30	2.97508	6.35	4.82	13.6	40.9	150	12.5
151	27	M	O	1	0	149	97	1	99	94	30	2.95323	7.39	4.69	13.3	39.3	285	10
152	42	M	B	1	0	158	87	0	95	100	29.6	2.93138	4	4.84	14.1	41.5	236	10.4
153	47	M	O	1	0	144	109	1	99.76	100	27	2.90954	6.44	5.83	15.7	45.9	154	11.1
154	41	F	O	1	0	122	79	1	93	100	28	2.88769	6.38	4.31	12	37.2	166	12.3
156	29	M	O	0	0	148	106	1	99	90	32.6	2.844	7.25	4.84	13.9	36.6	235	9.8
157	25	M	O	0	0	183	148	1	86.695	100	31.4	2.82215	5.66	4.47	14.1	41.9	165	11.5
158	36	M	O	1	1	121	107	1	95	95	35.5	2.80031	7.07	4.67	13	40.7	150	10.6
164	33	M	B	1	0	143	88	0	100	82	33.1	2.66923	4.29	4.4	13.2	40.7	188	11.2
165	40	M	B	1	1	162	94	0	93.73	70	39.7	2.64738	6.65	4.93	14	43.4	222	11.8
166	26	F	B	1	0	121	79	0	93	100	28.8	2.62554	8.37	4.14	12.3	38.6	257	12.1
169	57	M	O	1	1	166	127	1	92.39	90	28.4	2.56	8.06	5.04	14.9	45.7	292	10.3
170	30	M	O	1	0	201	112	1	61	95	31.7	1.88	8.04	5.01	15.1	45	225	9.6
171	25	M	B	1	1	111	86	0	105	100	29.7	3.14	10	5.11	15.4	45.4	274	9.5
172	34	M	O	1	0	191	104	1	84.015	100	32.1	2.81	9.9	4.77	16	42.1	208	10.5
173	26	M	O	1	0	127	115	1	105	100	31.7	2.64	6.27	4.05	14.4	38.6	222.75	11
174	32	M	B	1	0	178	111	0	88.37	100	31.7	2.73	6.75	4.37	14.2	37.1	201	9
176	41	M	A	1	0	157	95	0	99	97	29	2.19	7.2	5.14	14.4	43.3	192	9.8
178	35	M	A	1	0	140	136	0	101.1	100	32	3.27	6.6	5.01	16.1	47.2	221	9.1
179	40	M	O	1	1	136	83	1	102	91	32.4	2.27	9.37	5.48	14.7	44.9	205	9.5
181	39	M	O	1	1	117	86	1	106	98	34.4	2.81	6.99	5.38	16.3	48.1	239	10.4
185	55	M	A	1	0	129	107	0	90	79	35.4	3.12	6.95	4.87	14.8	42.8	230	10.3
186	41	M	O	1	1	172	105	1	90.38	97	38.2	2.67	5.23	4.55	13.7	40.5	197	10.8
187	38	M	B	1	1	100	64	0	115	100	26.7	2.48	8.97	4.54	14.2	42.7	177	10.5
188	27	F	A	1	0	139	109	0	102	70	34.3	3.04	6.47	4.01	12.2	35.6	293	9.6
190	56	M	O	1	0	182	125	1	87.03	100	27.3	2.98	7.08	4.45	13	38.4	291	9.9
191	37	M	O	0	1	165	91	1	92.725	100	32.4	2.61	6.46	4.14	12.4	35.6	208	11
192	21	M	O	1	0	135	111	1	101	94	31.2	2.44	5.59	4.81	13.8	42.2	273	9.8
195	32	M	A	0	1	109	89	0	111	100	33.3	2.67	4.83	3.47	12.1	35	165	9.8
196	36	M	A	0	0	176	136	0	89.04	90	34.4	2.23	5.07	4.97	15.4	44.8	150	10.6
197	42	M	A	1	0	93	78	0	118	100	26.5	2.57	7.72	5.09	16.3	46.7	180	10.1
198	33	F	B	1	0	149	109	0	98	100	30.9	2.64	10.85	4.61	12.3	37.1	160	13.3
199	23	F	O	1	0	142	114	1	102	100	30.5	2.14	6.9	3.97	12.8	38.6	291	10.6
200	33	M	A	1	0	153	125	0	99	98	29.5	4.17	4.07	4.2	11	36.2	313	10.2
201	33	M	A	1	0	125	106	0	116	100	30.7	3.46	6.03	4.87	15.1	43.7	186	11.5
202	23	M	A	1	0	156	118	0	94	100	29.5	3.72	5.95	4.86	16	45.8	243	10.3
203	34	M	AB	1	0	180	120	0	87.7	100	27.5	3.69	8.39	5.5	15.9	47.8	200	11.8
204	32	M	AB	1	0	155	113	0	95	97	35.6	2.46	3.93	5.38	14.4	44.4	249	10.1
205	23	M	O	0	0	173	139	1	90.045	83	38.7	2.38	7.34	5.52	16.7	48.6	208	10.3
206	27	M	B	1	0	134	93	0	104	96	29.1	4.21	10	5.11	15.5	47	240	10.6
207	26	F	AB	1	0	147	112	0	98.755	85	32.4	2.43	4.39	4	11	37	287	9.6
208	19	M	O	1	0	134	109	1	104	81	32	1.55	8.8	4.25	15.1	39.4	180	10.7
210	32	F	B	1	0	177	122	0	88.705	80	38	2.88	7.58	3.89	12.4	35.7	182	9.5
211	45	M	B	1	0	126	94	0	115	100	28	2.52	5.96	3.97	12.9	37.4	253	9.5
212	48	M	O	1	0	162	111	1	93.73	100	25.5	2.49	5.23	4.56	14.3	38.8	172	10.3
213	46	M	O	0	1	216	145	1	75	82	34.9	3	5.32	5.1	14.1	42	158	10.8
215	26	M	O	1	0	112	98	1	114	100	34.3571	2.81	10	4.62	15.1	44	335	12
217	24	M	AB	1	1	163	100	0	93.395	74	33.8143	2.23	9.54	4.81	15.1	42.7	218	11.4
218	32	M	O	1	0	185	141	1	86.025	100	33.5429	4.65	5.32	4.42	13.7	38	224	9.6
220	32	M	A	1	0	140	101	0	101.1	100	33	4.61	6.60356	4.92	12.9	41	204.75	8.94491
221	51	M	O	1	0	134	101	1	103	80	26	1.48	6.78	5.63	14.9	44.5	297	12.1
222	22	M	A	0	1	129	91	0	94	94	35	2.38	3.93	4.76	15.5	44	168	12.1
223	36	M	A	1	0	137	93	0	102	100	28.3	2.78	3.7	4.98	15.4	44.1	150	11.2
224	23	M	B	0	0	117	80	0	107	100	37	2.38	5.8	5.28	16	45.4	231	9.6
225	25	M	B	1	1	118	100	0	112	90	33.5	2.44	3.76	5.38	16.6	48.8	222	9.6
226	23	M	O	1	1	129	102	1	85	96	30.1	3.04	4.15	5.18	15.9	46.5	251	9.8
227	47	M	A	0	0	105	89	0	126	100	28.3	2.68	4.79	4.63	14.6	43.2	154	11.2
228	61	M	O	1	1	147	95	1	98.755	100	32	2.97	8.9	4.51	12.7	42	156	11
229	20	M	O	1	0	149	98	1	99	86	22	2.2	4.15	4.39	14.8	40.7	150	11.1
230	47	M	A	1	0	143	92	0	100	96	22.8	2.56	4	4.6	13.4	39	174	10.6
231	30	M	O	0	0	160	115	1	94.4	82	23.6	2.19	7.96	5.41	14.4	47.8	452	11
232	40	M	O	1	0	173	93	1	90.045	82	24.4	2.32	5.01	4.92	15.1	44	301	9
235	25	M	B	1	1	178	133	0	88.37	87	26.8	2.48	6.5	4.98	17.2	45.7	398	11
236	58	M	B	0	0	179	109	0	88.035	100	27.6	3.31	6.38	5.2	14	42.8	402	12.7
238	36	M	O	1	0	112	73	1	117	100	29.2	3.16	5.5	5.51	16.3	46.2	176	11.1
239	24	M	O	0	1	138	106	1	102	82	30	3.06	4.22	4.7	15.3	41	161	11
240	30	M	O	1	1	142	78	1	102	100	27.6	2.7	6.5	4.84	14.5	43.5	214	9.9
241	32	M	O	1	0	179	143	1	88.035	96	36.5	1.98	6.79	4.98	14.1	41	251	11
243	42	F	O	1	0	147	112	1	98.755	90	32	3.36	8.6	4.62	12.3	37	326	11.8
244	39	M	A	0	0	176	102	0	85	95	29.5	2.89333	6.8	5.03	15	43.6	220	8.2
247	30	M	O	1	0	198	118	1	80	100	34.2	2.67	5.59	5	14.6	43.5	217	9.7
249	38	F	O	0	0	205	107	1	80	99	34.6	3.32	7.21	4.68	13	40.2	241	8.8238
250	25	F	B	1	0	146	91	0	110	97	33.4	3.68	5.28	4.27	12.8	36.3	297	10.5
251	60	F	O	0	0	65	71	1	126.225	74	32.2	4.04	5.91	4.48	13.2	38.4	158	13.7
252	19	M	A	1	0	113	96	0	110	96	31	4.4	8.4	4.78	15.1	45.5	193	11
253	34	M	A	1	0	125	111	0	120	100	23.5182	3.98776	8.67	5.15	15.8	45.3	208	10.3
254	35	M	B	1	0	156	119	0	60	100	23.5681	3.93551	7.12	4.65	14.7	41.6	199	10.9
255	35	F	O	1	0	129	111	1	100	100	23.6179	3.88327	9.26	4.25	13.3	39.2	203	8.65424
256	32	M	O	1	1	208	138	1	78	100	23.6678	3.83102	6.95	4.37	14.5	39.8	175	10
258	21	M	A	1	0	170	124	0	91.05	100	23.7675	3.72653	5.62	4.5	14	41	189	10.7
260	39	M	O	0	0	151	93	1	98	100	23.8672	3.62204	5.51	4.42	14.3	38.5	191	9.8
261	30	M	O	0	0	144	105	1	99.76	100	23.9171	3.5698	7.34	5.12	15.4	43.5	303	10
263	40	M	A	1	0	140	87	0	101	100	24.0168	3.46531	7.09	4.5	14.7	44	206	11
264	33	M	A	1	0	115	88	0	115	100	24.0666	3.41306	6.92	4.5	14.3	39.3	192	11.7
265	51	M	O	0	0	98	87	1	122	100	24.1165	3.36082	5.6	4.44	13.7	38.4	249	10.9
270	45	M	A	1	1	80	63	0	130	100	24.3658	3.09959	5.32	4.21	13.4	37.1	165	10.9
276	58	F	A	0	0	188	133	0	85	100	24.6649	2.78612	4.16	3.97	12.7	36	174	11
277	37	M	O	1	1	173	109	1	90.045	100	24.7148	2.73388	5.8	4.16	14	37.4	166	11.4
278	25	M	O	0	0	168	123	1	91.72	100	24.8145	2.62939	4	4.62	14.6	42.7	175	11.1
279	34	M	O	0	1	159	120	1	94.735	100	24.8644	2.57714	6.27	5.1	14.8	43	238	9.6
280	36	M	AB	1	1	109	70	0	113	100	24.9641	2.47265	6.61	4.42	14.6	38.7	171	11.3
281	23	M	O	1	0	116	126	1	108	100	25.0139	2.42041	7.44	5.09	15.1	46	212	10.6
282	27	M	B	1	0	118	79	0	110	100	25.0638	2.36816	6.32	4.37	14.6	39	156	11.8
283	29	M	A	1	0	137	112	0	104	100	25.1137	2.31592	5.4	4.96	16	48	166	9.7
284	23	M	B	1	0	122	85	0	96	100	25.1635	2.26367	8.15	4.99	14.5	39.9	169	10.6
285	45	F	O	1	0	153	107	1	96	100	25.2134	2.21143	5.88	4.12	13.1	36.1	159	11.4
286	27	M	A	1	1	117	88	0	107	100	25.2632	2.15918	7.17	4.57	14.5	46	241	8.64213
287	41	F	A	1	0	140	110	0	102	100	25.3629	2.05469	5.59	4.59	14.5	43	225	10.2
288	32	F	A	0	0	117	83	0	105	100	25.4128	2.00245	7.33	4.81	13.4	39	254	10.8
289	28	F	O	1	0	200	143	1	81	100	25.5624	1.84571	10.14	4.35	14.3	42	260	10.5
290	52	F	O	1	0	151	112	1	97	100	25.6122	1.79347	6.1	4.31	13.4	37.5	162	10.9
291	22	F	O	1	0	180	114	1	87.7	100	25.6621	1.74122	6.88	4.12	12.2	36.2	287	11.1
292	43	M	A	1	0	128	83	0	105	100	25.7119	1.68898	5.78	4.43	13.9	38.7	281	10.6
293	57	M	A	1	0	101	71	0	115	100	25.7618	1.63673	5.79	4.39	14.2	39.2	212	9.3
294	19	M	B	1	0	103	88	0	129	100	25.8117	1.58449	9.1	4.76	14.4	38.6	211	9.9
295	50	M	A	1	0	111	97	0	112	100	25.8615	1.53224	5.9	4.34	14.4	39.8	209	10.6
296	31	F	O	1	0	179	137	1	87	99	29	2.3	5.99	4.44	12.8	35.8	244	9.7
297	61	F	O	1	0	89	67	1	135	74	32	4.5	10	3.62	12	36	150	10
299	19	F	A	0	0	172	115	0	175	100	31.3	4.28	7.58	4.37	12.4	38.8	262	11.6
300	52	M	O	1	0	164	106	1	132	81	35.6	4.4	8.1	4.42	14.3	42.3	153	10.5
301	41	F	O	1	0	145	112	1	96	100	29	2.98	4.56	4.24	12.8	39.1	207	10.8
302	39	M	B	1	1	89	74	0	114	98	27.7	2.7	7.89	5.17	16.8	49	210	9.8
303	42	M	O	0	0	146	92	1	118	93	31.5	3	7.44	5.36	15.9	46.3	257	9.8
